# Supplementary material for: New Perspectives in Dried Blood Spot Biomarkers for Lysosomal Storage Diseases
Source: Int J Mol Sci. 2023 Jun 15;24(12):10177. doi: 10.3390/ijms241210177 (PMC10299042; doi:10.3390/ijms241210177)
Supplement: Supplementary file 1 [file ijms-24-10177-s001.zip]

Archive with 2 entries (2 files):
- Supplementary table S1 Data and sample infomation.xlsx
- Supporting infomation IS and transition table.pdf
