# Supplementary material for: New Perspectives in Dried Blood Spot Biomarkers for Lysosomal Storage Diseases
Source: Int J Mol Sci. 2023 Jun 15;24(12):10177. doi: 10.3390/ijms241210177 (PMC10299042; doi:10.3390/ijms241210177)
Supplement: Supplementary file 1 [file ijms-24-10177-s001.zip › Supplementary table S1 Data and sample infomation.xlsx]

## Sheet: DBS Manuscript figure data
		ND= Not determined; ERT= Enzyme replacment therapy, BMT= Bone marrow transplant
Primary ID	Group	Sex	Age	Genetics	Treatment	Lyso CMH	Lyso CDH	Lyso Gb3	Lyso SM -28	Lyso SM -2	Lyso SM 16 1.4	Lyso SM 34 1.7	Lyso SM 509/SM	Lyso SM	Lyso SM 509	Lyso SM 509 2.08	Lyso SM 509 2.15	SM_C16:1	SM_C16:0 RT 2.4	SM_C18:1	SM_C18:1 2.2	SM_C18:1 2.16	SM_C18:0	SM_C18:0 2.37	SM_C20:1	SM_C20:1 2.39	SM_C20:1 2.24	SM_C20:0 2.43	SM_C20:0 2.51	SM_C22:1	SM_C22:1 2.44	SM_C22:0	SM_C22:0 2.48	SM_C24:2	SM_C24:2 2.48	SM_C24:2 2.35	SM_C24:1	SM_C26:0	SM_C24:0	SM_C24:0 2.57	SM_C24:0 2.36	SM_C24:0 2.16	SM_C24:0 2.23	Total SM	Gb1 C16:0	Gb1 C18:0	Gb1 C20:0	Gb1 C22:1	Gb1 C22:0
FC 23	Control	F		ND		0.0902005	0.00221947	0.0169211	0.0142538	0.0531651	0.00312849	8.32568e-05	0.740955	0.284506	0.366603	0.163218	0.115765	22.0348	33.6135	2.50684	0.311615	0.124852	6.18924	0.180589	2.44169	0.451004	0.0622514	7.77175	6.7991	5.02896	0.448392	8.94465	1.1551	11.8272	0.737734	0.76	44.9266	1.89349	28.5569	3.45931	0.889781	1.22489	2.55819	194.898	0.371441	0.00658043	0.0138727	0.00957696	0.00942826
FC 24	Control	F		ND		0.0965352	0.00158191	0.0175848	0.0158019	0.0323966	0.00114487	5.88424e-05	0.522844	0.231251	0.208171	0.131953	0.0650991	19.6937	34.085	2.13725	0.414428	0.139541	6.09415	0.269125	1.81067	0.482772	0.134605	9.42338	7.00614	4.98457	0.639457	8.87538	1.36735	13.9174	0.861355	0.716754	52.4842	2.93702	31.1413	4.34443	0.739634	1.01621	3.83217	209.548	0.309167	0.00754204	0.00749512	0.00630254	0.00658163
FC 25	Control	F		ND		0.114415	0.00168655	0.0218626	0.017842	0.0477521	0.00280121	0.000288525	0.756998	0.289046	0.401923	0.309303	0.140771	21.9195	31.8059	1.98846	0.199795	0.104933	5.49818	0.167773	1.87655	0.448671	0.0419509	7.93886	6.2394	4.63975	0.490698	7.74392	1.12595	10.9038	0.487432	0.952245	40.9194	1.82323	22.5746	3.30583	1.02303	1.52454	2.64126	178.386	0.417331	0.00643823	0.00561969	0.00702173	0.00540314
FC 28	Control	F		ND		0.0588088	0.00124479	0.0231855	0.0272785	0.048236	0.0029507	0.000162302	0.71765	0.293086	0.365237	0.083279	0.0539368	18.8848	29.9722	2.17456	0.294578	0.197811	6.5849	0.3119	2.06166	0.590565	0.0938364	8.43411	8.70008	6.46036	0.674642	9.72484	1.10583	12.7424	0.87684	0.806455	44.5954	2.18204	27.2392	3.67236	1.22738	1.44017	3.7438	194.793	0.204369	0.00456008	0.00853875	0.00606764	0.00606764
FC 37	Control	F		ND		0.0944892	0.00133158	0.0180942	0.0311278	0.0605054	0.00263437	0.000356417	0.881571	0.305186	0.456427	0.153159	0.102156	16.5788	28.8828	2.40161	0.254903	0.170457	6.49531	0.288574	2.28959	0.551412	0.077014	8.30465	8.71065	5.76687	0.542882	9.3898	1.03138	9.93547	0.544092	0.587232	35.2832	2.00176	26.1779	2.5069	0.919591	1.49504	2.94436	174.132	0.264483	0.00553853	0.00956894	0.00517376	0.00503512
MC 24	Control	M		ND		0.0566958	0.000882601	0.0190889	0.0225171	0.0524089	0.00310695	0.000844878	1.02655	0.295411	0.533159	0.101497	0.0970874	17.2686	27.1865	1.91172	0.324929	0.185869	5.11571	0.282912	1.62353	0.59438	0.0840526	8.83423	6.91309	5.02012	0.597689	9.22385	1.30994	10.368	0.847004	0.662245	38.8042	1.81207	25.7771	2.67207	1.04083	1.83655	3.41899	173.716	0.125651	0.0102347	0.0240641	0.0094873	0.00924401
MC 33	Control	M		ND		0.134361	0.00175127	0.0205946	0.019928	0.0385154	0.00158381	0.000932865	0.611602	0.272092	0.290714	0.12313	0.0613474	12.961	29.6898	1.8363	0.385626	0.146099	6.72694	0.222134	1.57202	0.455173	0.0914135	8.13356	9.17835	5.36904	0.55106	11.1979	1.14841	11.2914	1.0002	0.749369	46.3055	3.13897	36.9599	3.68198	0.9543	1.20153	3.21099	198.159	0.280924	0.0083028	0.0102138	0.00662962	0.00637382
MC 34	Control	M		ND		0.109196	0.00114672	0.0204956	0.0138486	0.0355503	0.00251713	0.000438032	0.790524	0.279624	0.353132	0.138046	0.0750229	22.6136	35.0756	1.92308	0.327057	0.106406	7.04482	0.267887	1.9357	0.412013	0.151751	8.40726	8.99169	5.73733	0.569154	10.4075	1.12936	12.4003	1.03795	0.699701	47.6225	2.66123	32.6297	4.57488	0.711976	0.687239	3.22538	211.351	0.489978	0.00583894	0.00883663	0.00208136	0.00206373
MC 36	Control	M		ND		0.108032	0.000719699	0.01648	0.00915577	0.0122934	0.000350516	0.000219003	0.921892	0.116568	0.177109	0.0622074	0.056482	29.4031	39.088	2.43389	0.192183	0.0698365	7.69211	0.712619	1.79526	1.14474	0.30373	13.0794	10.6871	7.49358	1.19253	14.3653	1.86899	18.1684	2.2846	0.588218	67.6638	4.16683	47.6497	4.67341	0.460797	0.504901	3.41801	281.101	0.266229	0.0114024	0.0211487	0.0107866	0.00944298
MC 48	Control	M		ND		0.103752	0.00117688	0.019403	0.0146128	0.0406902	0.00113216	0.00103751	0.664123	0.252133	0.289848	0.14978	0.0603874	33.1168	41.4193	2.44188	0.706316	0.214844	6.39932	0.354195	2.03972	0.667344	0.336082	11.2282	9.35977	7.08218	0.884208	13.7058	1.57706	18.3628	1.70822	0.851921	60.3803	3.49528	44.6676	4.10712	0.887685	0.88048	5.41374	272.288	0.318466	0.00458257	0.0134612	0.00740353	0.00645575
SIMD 1043	Fabry	M	13	GLA	ND	0.0762726	0.00244904	0.0489033	0.0155687	0.0648298	0.00386845	0.0013678	0.966348	0.390054	0.65729	0.157048	0.0957136	28.8068	43.8245	2.37934	0.284401	0.0861138	6.92796	0.2306	2.17901	0.481259	0.0487425	9.16763	8.45982	6.12528	0.57956	14.0813	1.37107	12.0228	0.611932	0	52.4214	3.0685	41.8402	3.81838	0.938621	1.36075	3.29506	244.411	0.394905	0.00815326	0.0162734	0.0117109	0.0116845
SIMD 1055	Fabry	M	7	GLA	ERT for 12 months	0.0899173	0.0019048	0.160722	0.00498095	0.0107282	0.000324378	0.00102721	1.26603	0.0889936	0.190185	0.232318	0.149319	28.8368	37.0289	2.23163	0.0472717	0.0427941	6.15398	0.232569	1.60414	0.597185	0.0702372	8.3045	6.15972	4.32924	0.654486	10.0553	1.22512	10.9717	1.21443	0.433999	41.6724	2.66734	31.4264	3.80088	0.339168	0.224693	1.27066	201.596	0.636752	0.00816149	0.00754618	0.00932365	0.00884652
SIMD 1158	Fabry	M	14	GLA	ND	0.19227	0.00506705	1.65528	0.00818339	0.030414	0.00163515	0.00106599	0.592829	0.195729	0.197717	0.237788	0.0825133	48.6514	61.256	3.50386	0.245968	0.116687	10.0278	0.396459	2.92001	1.17281	0.0999854	14.9038	10.4568	8.08913	1.40369	17.4409	2.4106	21.9637	1.64433	1.07906	71.8829	4.7789	56.6597	6.59228	0.592545	1.38322	4.43819	354.111	0.726938	0.0119646	0.0145058	0.00645551	0.00614122
SIMD 301	Fabry	M	7	GLA	ERT for 6 months	0.0150523	0.00266373	1.07748	0.00538059	0.0361573	0.00199421	0.000144191	1.10571	0.20487	0.434164	0.146847	0.0937156	10.1615	31.6615	2.40674	0.275723	0.103109	6.79204	0.140565	1.97771	0.585869	0.0591091	9.23058	6.54325	3.92951	0.626822	7.79756	1.4736	9.25908	0.735435	0.482818	36.0605	0.964849	20.8225	3.25922	0.626565	1.34369	3.03074	160.351	0.133383	0.00479231	0.0141309	0.0255298	0.0245488
SIMD 344	Fabry	F	15	GLA	ERT	0.0758129	0.00160044	0.0304106	0.0279531	0.07706	0.00559865	0.000726795	0.807559	0.426798	0.5806	0.113868	0.0557003	15.5674	31.651	2.90096	0.356158	0.127175	6.87534	0.17363	1.9156	0.376759	0.034862	5.32524	7.93918	5.38345	0.388635	10.7241	0.954519	10.8759	0.878282	0.38655	41.8734	1.64884	27.9512	3.48149	0.894577	0.830523	2.7297	182.244	0.212931	0.0060225	0.0243209	0.0157594	0.0140923
SIMD 497	Fabry	M	2	GLA	ND	0.0911825	0.0060521	1.27211	0.0259411	0.0585716	0.00604624	0.00290002	1.09888	0.384891	0.740948	0.110023	0.0751252	12.1504	29.2394	2.01811	0.196814	0.0683192	6.12067	0.151199	1.39526	0.266139	0.019697	7.09356	6.96887	4.09926	0.334702	10.278	0.923741	8.43699	0.45824	0.435797	31.4185	2.07767	29.0013	2.15617	0.994366	1.14315	1.95389	159.4	0.375894	0.00591458	0.00896814	0.00470096	0.00446325
SIMD 518	Fabry	M	12	GLA	on ERT	0.0922813	0.00544749	1.07508	0.0196255	0.0603212	0.00633621	0.0025595	1.46078	0.436695	1.06085	0.24437	0.145742	9.24879	30.3294	1.96892	0.16119	0.0925201	6.0871	0.141426	1.51212	0.274456	0.00994442	4.58048	5.36696	3.2117	0.330456	7.58689	0.786288	7.45177	0.501506	0.405517	33.5795	1.71234	22.6915	2.78604	0.810704	1.18441	1.75296	144.565	0.498605	0.00603553	0.00938265	0.00589888	0.00524851
SIMD 888	Fabry	M	13	GLA	ND	0.0738254	0.00178817	0.138448	0.0137646	0.0366943	0.00150247	0.00146638	0.556257	0.220744	0.213366	0.124289	0.0665957	37.4133	49.0618	3.33565	0.3572	0.133077	8.84311	0.209563	3.13261	0.665979	0.143759	13.4855	10.9827	7.19553	0.834639	15.1329	1.84931	16.7319	1.09052	0.779705	61.4202	2.45737	42.7558	5.24953	0.83362	1.26365	4.79268	290.152	0.501407	0.00592165	0.0168577	0.0195201	0.0190672
SIMD 952	Fabry	M	13	GLA	ND	0.0511836	0.00249542	0.478972	0.0100345	0.0754562	0.0159559	0.00214148	3.48995	0.323203	1.86422	0.262567	0.0808384	12.9691	37.3801	2.13175	0.330738	0.0836216	6.46966	0.0856737	1.89357	0.226297	0.0285218	5.33376	6.08789	3.52607	0.353499	8.13938	0.941088	9.66915	0.692834	0.359132	39.0314	2.26695	26.9718	3.47296	0.485193	0.421904	1.70941	171.062	0.155284	0.00303105	0.00330689	0.00255119	0.00237751
SIMD 969	Fabry	M	9	GLA	on ERT	0.0787617	0.00290956	0.203657	0.0174053	0.0743917	0.0236107	0.000881419	3.25327	0.326165	1.83076	0.252265	0.0950763	4.68306	31.4365	1.29848	0.213551	0.116156	5.75532	0.0756456	1.01362	0.228213	0.0339394	6.01729	5.61486	3.01023	0.444416	8.99041	0.877519	6.8325	0.769102	0.424519	31.4025	2.25107	27.5216	2.34046	0.55279	0.781609	1.98336	144.669	0.115262	0.00194566	0.00243876	0.00403795	0.00363391
SIMD 1042	Gaucher	M	12	GBA	Gaucher Type I	1.04424	0.00182409	0.0188042	0.00792286	0.0162512	0.000716743	0.00202425	0.914831	0.139166	0.226785	0.102085	0.0965481	31.861	35.849	2.48103	0.0929093	0.0429384	6.32428	0.354979	1.99501	0.690619	0.102244	10.6172	6.86812	5.44171	0.759131	10.2277	1.44581	15.3892	1.24396	0.510658	49.6795	2.4305	31.4146	4.21208	0.441499	0.21108	1.82454	222.511	0.453777	0.00973361	0.0140206	0.00738629	0.00651886
SIMD 219	Gaucher	M	4	GBA	Gaucher Type I	3.72765	0.00853845	0.0397199	0.0220267	0.0568756	0.00589236	0.00198311	0.890989	0.472572	0.740392	0.114147	0.0609484	11.9157	31.4683	1.74756	0.372874	0.103976	5.96898	0.213462	1.31053	0.294233	0.0654128	5.91972	6.39815	3.90859	0.379292	9.57536	0.80443	8.7725	0.654476	0.470716	37.3106	3.25646	33.8127	2.35923	0.860363	0.671977	3.22436	171.84	0.86092	0.0124112	0.016768	0.0113166	0.0111479
SIMD 318	Gaucher	F	5	GBA	Gaucher Type III	4.49271	0.00657273	0.0318104	0.0136978	0.0316622	0.00385304	0.00361789	0.856917	0.297021	0.433483	0.19555	0.0856527	18.7471	40.3174	2.24132	0.53273	0.149254	6.8178	0.159786	1.49265	0.366616	0.127554	10.6665	7.98346	4.39032	0.457829	11.4472	1.15799	10.9102	1.11366	0.813852	42.569	3.15736	35.4063	2.97546	0.800944	0.91046	4.8344	210.547	0.801266	0.00412277	0.0123651	0.00762377	0.00747633
SIMD 656	Gaucher	M	1	GBA	Gaucher Type III	9.63598	0.00942845	0.0319269	0.00490158	0.00673665	0.000417699	0.00503749	0.713724	0.112167	0.129206	0.14846	0.0294546	18.4577	49.4802	1.71129	0.253321	0.155408	6.0411	0.481576	1.39972	0.783219	0.076661	14.168	6.57304	4.34558	1.09189	10.1688	1.82499	15.4437	1.03602	0.798399	74.4398	4.93996	44.1535	6.42496	0.409061	0.471144	3.49313	268.622	0.429803	0.00435641	0.00937187	0.00889816	0.00843709
SIMD 1011	Hurler	M	11	IDUA	BMT	0.0601344	0.0020299	0.0226038	0.0170662	0.0397696	0.000979336	0.00115766	0.727616	0.225067	0.285032	0.142113	0.0739234	27.0002	34.4887	2.00225	0.304085	0.124455	5.09286	0.224002	2.06462	0.458394	0.078683	7.93399	8.111	5.73249	0.772551	10.2504	1.40165	13.4915	1.6535	0.654674	44.6239	2.58517	30.1423	3.56851	0.735891	0.657882	3.0321	207.186	0.201742	0.0109464	0.0502664	0.0343892	0.0343285
SIMD 1050	Hurler	F	10	IDUA	ND	0.109035	0.0009272	0.0172616	0.0108389	0.0200593	0.000168628	0.00115888	0.995097	0.121076	0.209785	0.0715446	0.048203	18.4578	30.0251	1.81944	0.172569	0.0712174	4.65846	0.19077	1.23895	0.503013	0.0797762	7.26835	6.28475	4.50982	0.537084	9.65734	1.10231	9.92604	0.869358	0.416155	39.5213	2.51553	31.0665	2.7931	0.546721	0.546911	2.13938	176.918	0.210567	0.0102277	0.0356569	0.0174395	0.0171263
SIMD 1053	Hurler	M	0	IDUA	BMT +ERT	0.0839299	0.000574629	0.0127241	0.00684717	0.00922645	0.00122023	0.000776413	0.678495	0.101917	0.117369	0.234681	0.104051	21.1531	39.3917	2.30163	0.133255	0.02911	7.61137	0.231643	1.56588	0.403517	0.0659745	6.80073	7.38242	4.95381	0.521176	9.73138	1.09092	14.5116	1.53823	0.549606	50.7385	2.94262	32.7638	5.15063	0.302474	0.114258	1.64616	213.626	0.604625	0.00895833	0.00983863	0.0132497	0.011939
SIMD 11_08_1008	Hurler	F	14	IDUA	BMT +ERT	0.12723	0.00111237	0.0192295	0.00626826	0.0189685	0.000882578	0.00194703	0	0.133033	0.233756	0.116949	0.0629442	27.8805	34.7818	2.50559	0.196312	0.154344	5.95088	0.386913	2.02937	0.998342	0.12615	10.1028	8.04011	6.14424	1.03972	11.3265	1.45914	14.8746	1.53788	0.66245	55.6524	2.87747	35.4972	4.59723	0.55551	0.67013	3.27225	233.32	0.310207	0.010878	0.024186	0.0122398	0.0118528
SIMD 1124	Hurler	M	5	IDUA	BMT +ERT	0.124761	0.00128544	0.0161154	0.0114625	0.0142819	0.00208421	0.00176194	1.03063	0.190271	0.355703	0.153179	0.0829722	17.4137	26.5586	1.37075	0.0839527	0.0835578	3.94964	0.257183	0.993711	0.740598	0.0836194	6.64877	6.27198	4.48844	0.777033	10.159	0.835542	8.79795	0.99559	0.385701	36.0006	3.07509	30.4706	3.88221	0.347802	0.282303	1.40114	166.355	0.347013	0.0123133	0.0364997	0.0146964	0.0138137
SIMD 1129	Hurler	F	8	IDUA	BMT	0.0635174	0.000791472	0.0279425	0.0059157	0.0353436	0.000932101	3.33417e-05	0.599213	0.216733	0.227356	0.107648	0.0631097	35.8486	65.2635	3.45871	0.719089	0.237128	9.75038	0.356137	3.01212	0.966553	0.243441	16.5018	11.9863	9.48873	1.48436	21.1998	3.19106	24.7954	2.76407	1.18686	87.3116	3.7507	63.4014	7.39312	0.907911	1.95306	8.60313	385.775	0.530173	0.0196442	0.17449	0.0955024	0.0940688
SIMD 1157	Hurler	M	11	IDUA	BMT	0.0935895	0.00108421	0.0211759	0.0121683	0.0153279	0.00132366	0.0012174	0.729642	0.124485	0.155297	0.174441	0.100267	27.8091	47.4794	2.13398	0.258014	0.131248	7.17375	0.830877	2.02528	1.32625	0.252715	13.5068	11.9904	8.56689	1.13229	14.9132	2.18805	20.4512	1.94607	0.738309	72.1074	3.9723	47.8646	5.53394	0.696673	0.73289	4.56706	300.329	0.237103	0.00802391	0.0193984	0.0145734	0.014358
SIMD 1160	Hurler	M	16	IDUA	BMT	0.100962	0.00107894	0.0215583	0.00531482	0.0134829	0.000608923	0.00461894	1.11341	0.143148	0.265692	0.139842	0.0943355	32.2911	39.6666	1.92609	0.122745	0.0459362	5.08272	0.301893	1.43485	0.83935	0.174238	8.94922	5.69907	5.06225	0.87221	9.4368	1.34087	15.8026	1.57258	0.592798	56.3825	3.93146	36.7884	5.27485	0.457855	0.236921	2.7699	237.056	0.306947	0.0112636	0.0233246	0.00893814	0.00863926
SIMD 1167	Hurler	F	16	IDUA	ERT	0.098981	0.00137562	0.0191531	0.0140412	0.0394165	0.000458813	0.00170643	0.671137	0.220568	0.25942	0.126354	0.0584447	22.8768	31.6008	2.65249	0.209805	0.0683829	6.74793	0.149717	2.17348	0.265829	0.0541996	7.07159	6.15354	4.35812	0.407611	9.0934	0.912967	10.2974	0.522902	0.430142	36.4255	2.68834	27.9086	2.31094	0.866132	0.846117	3.01074	180.103	0.277762	0.00725416	0.0141735	0.00898404	0.00860901
SIMD 1186	Hurler	F	1	IDUA	ERT	0.194152	0.00247709	0.0263239	0.0191937	0.022396	0.000352183	0.0018661	0.794462	0.196868	0.272273	0.111744	0.0347877	11.6034	24.8869	1.80778	0.201172	0.0761675	6.44354	0.110658	1.23409	0.317659	0.0775077	6.1915	7.25693	3.69754	0.420236	9.56656	0.888867	5.66518	0.629201	0.438049	25.3981	1.96248	24.8909	1.74924	0.596411	0.384766	3.50956	140.004	0.5484	0.00990662	0.025468	0.0073699	0.0072053
SIMD 1277	Hurler	F	14	IDUA	BMT	0.145555	0.00104929	0.0218152	0.00502337	0.0137964	4.13527e-05	0.00188585	0.62681	0.101999	0.114305	0.151125	0.0933558	35.9016	34.0946	2.74656	0.0817542	0.0578998	6.59962	0.220866	2.03281	0.680103	0.0842567	10.3279	6.92739	5.7247	0.811121	10.991	1.41865	14.9786	1.07847	0.403103	51.3283	3.03022	34.9533	3.76621	0.439916	0.304511	1.72164	230.705	0.339062	0.00869067	0.0139972	0.00540608	0.00490274
SIMD 222	Hurler	F	15	IDUA	BMT	0.0926845	0.000877402	0.0265303	0.0159574	0.0425089	0.00173179	0.0025813	0.858815	0.208994	0.355106	0.170176	0.0877495	21.8632	27.4214	2.55799	0.209991	0.0639864	5.67573	0.15345	1.6544	0.250725	0.0346816	5.92905	5.73756	4.45364	0.355216	7.11151	0.849632	9.36023	0.497	0.515303	30.5734	1.16636	17.4676	2.76283	0.722957	0.589434	3.12288	151.1	0.30898	0.00692972	0.0110659	0.00723892	0.00673723
SIMD 28_04_1008	Hurler	F	14	IDUA	BMT +ERT	0.118468	0.000860353	0.0146839	0.00632941	0.0128718	0.000299934	0.00169287	0	0.114888	0.225315	0.160778	0.100203	24.9092	36.3619	2.84131	0.19576	0.0817333	6.54295	0.401487	2.26217	0.918148	0.184224	9.79773	7.7687	5.99616	0.971646	10.9222	1.37051	16.4452	1.47461	0.443915	57.4824	3.37276	37.9071	4.93387	0.444513	0.330303	2.72275	237.083	0.375134	0.00971694	0.0123344	0.00590275	0.00548073
SIMD 653	Hurler	M	3	IDUA	MPS type I, not on ERT	0.0865694	0.000647503	0.0204004	0.00596779	0.012481	0.000764445	0.000971885	0.777909	0.101101	0.137803	0.0603363	0.0423241	31.0876	42.225	2.43086	0.160714	0.0579461	6.85097	0.267679	1.76249	0.617108	0.0961315	12.3688	7.51098	5.42335	0.817912	12.504	1.6321	14.304	1.13814	0.544587	53.4601	3.57655	43.1692	5.44192	0.53388	0.500057	2.11475	250.597	0.639062	0.0109732	0.0300206	0.0167534	0.0165892
SIMD 746	Hurler	F	9	IDUA	BMT	0.115747	0.00146005	0.0216945	0.00867582	0.013631	0.00129394	0.00144613	1.06734	0.139759	0.259885	0.125677	0.103369	34.8725	39.4364	2.33566	0.0962733	0.0535695	6.62693	0.585926	2.00037	1.09921	0.0653902	12.0239	8.95043	6.65467	0.905123	13.1416	1.71315	17.2813	1.38575	0.453599	61.0606	3.55729	40.9657	6.25058	0.566922	0.703472	1.59437	264.381	0.624574	0.0137202	0.00958566	0.00711562	0.00691162
SIMD 752	Hurler	M	9	IDUA	BMT	0.0921207	0.00195051	0.0209232	0.0164859	0.0289746	0.00119755	0.00138823	0.936173	0.199138	0.323239	0.160297	0.0574946	15.7851	30.5591	1.96378	0.222078	0.0863679	5.72256	0.191802	1.38967	0.381252	0.0272045	6.30646	7.0339	4.73677	0.438573	9.11194	1.12804	9.42927	0.645534	0.68182	36.1818	2.22153	29.9283	2.754	0.79348	0.828335	2.75957	171.308	0.593252	0.0159339	0.0225959	0.0143098	0.0138466
SIMD 807	Hurler	M	4	IDUA	ERT	0.0513905	0.00147614	0.029641	0.0256544	0.0605023	0.00677347	0.00181658	0.988139	0.429038	0.700552	0.0625061	0.061955	8.12688	24.5079	1.89989	0.209982	0.0737536	5.21542	0.108736	1.29207	0.235251	0.0114191	4.70724	5.17982	3.16953	0.311	6.40279	0.659104	6.49299	0.33716	0.283114	27.6737	1.3882	17.7478	2.22509	0.890339	0.708127	1.57571	121.433	0.174562	0.00360376	0.0125467	0.00696412	0.00681833
SIMD 982_987	Hurler	M	7	IDUA	ERT	0.0417005	0.000574739	0.0264622	0.0111148	0.0276334	0.0065709	0.000553891	1.1607	0.189507	0.379847	0.0513598	0.0227972	6.23743	31.4037	1.4408	0.494696	0.0907154	5.49726	0.0956094	1.0949	0.289393	0.047836	7.08035	5.62839	3.08391	0.447529	8.37611	0.993077	6.94832	0.579529	0.227224	29.8209	2.43446	27.1118	1.8136	0.31171	0.388384	1.84189	143.779	0.125009	0.00419863	0.00517288	0.00376453	0.00361353
SIMD 983	Hurler	M	14	IDUA	BMT	0.0618498	0.000657401	0.0161919	0.00475605	0.0148843	0.0003363	0.00198595	1.14838	0.111728	0.223103	0	0.0806353	19.1321	31.743	2.00332	0.233755	0.0818892	5.17674	0.272216	1.59884	0.602856	0.0572617	8.8816	5.72367	4.31524	0.682299	8.96435	1.21168	11.649	1.02462	0.449165	42.3363	2.53013	27.5255	3.42347	0.400842	0.411193	2.14545	182.577	0.294319	0.0100724	0.0103967	0.00681745	0.00641222
SIMD 984	Hurler	M	4	IDUA	ND	0.0586674	0.000919574	0.0213178	0.0137954	0.021141	0.00106567	0.00140247	1.00032	0.153699	0.255405	0.140955	0.0770558	23.362	32.8535	2.09499	0.141525	0.0675242	6.04355	0.18499	1.5072	0.486626	0.0958374	7.43822	6.90267	4.74359	0.506168	8.73313	1.0804	11.8086	0.731201	0.386176	38.2534	2.67394	27.0854	3.49359	0.427285	0.218723	2.65347	183.974	0.447606	0.00829878	0.0129451	0.0209926	0.0203253
SIMD 1284	Hurler-Scheie	F	9	IDUA	ERT	0.0722025	0.000871482	0.023459	0.00422012	0.0100015	0.000798797	0.000599719	0.86338	0.0713465	0.10495	0.0805782	0.0725427	14.7666	30.0845	2.3909	0.0390831	0.0147243	6.49855	0.111056	1.51878	0.305449	0.0489746	7.04614	5.85652	4.22065	0.524461	8.13529	1.09312	8.58496	0.885852	0	32.0743	1.94709	24.0792	2.65258	0.201083	0.118949	0.89905	154.098	0.252184	0.00694512	0.00490786	0.00345758	0.00288188
SIMD 220	Hurler-Scheie	F	9	IDUA	ND	0.0653924	0.00091788	0.0146412	0.00961752	0.0188833	0.00081537	0.000884927	0.922332	0.142468	0.224093	0.0617701	0.0485093	16.1028	31.8587	1.82569	0.244678	0.0464614	5.43549	0.270202	1.3674	0.413932	0.111863	8.42521	5.92195	4.21982	0.542888	8.88271	1.20836	12.4775	1.156	0.52767	37.4671	2.48254	28.7252	2.44396	0.538188	0.553687	3.00407	176.254	0.273015	0.00672912	0.00992606	0.00872931	0.00860281
SIMD 964	Hurler-Scheie	F	6	IDUA	ERT	0.0818346	0.00244025	0.0261652	0.0232133	0.0682388	0.00658281	0.000341576	0.69041	0.504918	0.612883	0.137494	0.0643684	17.1744	44.7172	2.742	0.304408	0.115224	8.7141	0.277955	2.43943	0.582256	0.0429304	12.9406	9.47188	4.88139	0.679843	13.9197	1.85352	12.6037	0.672582	0.635487	53.3453	3.00917	44.3669	3.77272	1.21606	2.56051	4.12247	247.162	0.453642	0.00422057	0.0127021	0.0112896	0.0112029
SIMD 1192	MPS type II	M	3	IDS	Neurological MPS II, on ERT	0.1489	0.00124569	0.0161625	0.00763317	0.00762883	0.00101307	0.000548544	1.91942	0.0869044	0.300496	0.143374	0.0852155	16.8714	33.9199	1.79631	0.0770474	0.0625762	4.84275	0.158683	1.01401	0.778497	0.102985	7.83828	7.83424	5.33261	0.807476	11.8655	1.13045	7.61767	0.958735	0.273088	38.5547	2.69862	30.7284	2.7132	0.276428	0.377372	1.92676	180.558	0.300836	0.00815071	0.0137547	0.0139937	0.0138144
SIMD 337	MPS type II	M	8	IDS	Neurological MPS II, on ERT	0.123931	0.00255059	0.0224642	0.0244119	0.0685732	0.00381402	0.0082037	0.786996	0.359181	0.467584	0.172387	0.106462	24.4734	32.9358	3.00597	0.221041	0.179113	6.55275	0.240628	2.12143	0.453148	0.04251	8.04199	6.52462	5.43576	0.541697	9.79324	1.17185	13.3366	0.838166	0.540016	43.0862	2.68843	32.4505	3.5154	0.721665	1.19477	2.54045	202.647	0.360258	0.00680568	0.00834948	0.00687051	0.00682863
SIMD 338	MPS type II	M	12	IDS	Neurological MPS II, on ERT	0.0244871	0.000696241	0.0422179	0.0307309	0.0893192	0.00519473	2.91841e-05	1.19011	0.326851	0.65302	0.154632	0.0579541	20.548	30.7737	3.56536	0.264631	0.224537	5.50521	0.113121	2.93312	0.259252	0.0347189	4.99402	5.31245	5.29962	0.547491	4.53453	0.805689	16.3746	0.552482	0.56958	39.3679	1.59622	15.7257	3.70346	0.98171	1.08564	2.73274	168.406	0.235316	0.00593647	0.0067392	0.0115504	0.0104493
SIMD 341	MPS type II	M	13	IDS	Neurological MPS II, on ERT	0.081271	0.00248367	0.061333	0.0215136	0.0721579	0.00654456	0.00476358	1.04785	0.449859	0.806218	0.151034	0.110516	18.5238	35.8207	2.72328	0.376999	0.0972176	6.58613	0.10406	1.88958	0.238317	0.02882	5.8788	5.8054	4.55836	0.379987	9.09671	0.93209	10.919	0.496613	0.527183	41.749	2.21715	31.1022	3.05136	0.924825	1.30798	2.39603	187.732	0.315732	0.00718167	0.014172	0.0112559	0.0107172
SIMD 342	MPS type II	M	15	IDS	Neurological MPS II, on ERT	0.0695349	0.00144328	0.0311887	0.020692	0.0510706	0.00548398	0.00188629	1.15719	0.325533	0.649975	0.120536	0.0722059	17.3137	33.5681	2.24153	0.355551	0.133704	5.61948	0.18549	1.69658	0.374333	0.0252792	7.52984	5.94512	4.35832	0.480657	8.57799	1.14044	10.8797	0.552035	0.633947	44.0544	1.96152	27.6607	3.89867	1.00484	1.60757	3.20221	185.002	0.224893	0.00420423	0.00829007	0.00965137	0.00933214
SIMD 504	MPS type II	M	16	IDS	Neurological MPS II, on ERT	0.0585314	0.000763747	0.0176836	0.00511857	0.0177702	0.000516952	0.00161172	1.12671	0.102639	0.197142	0.0857395	0.0951893	39.8789	33.8269	3.02935	0.142049	0.0511334	6.53205	0.240914	2.14468	0.81216	0.160775	9.91073	6.87823	6.17813	0.768235	10.5206	1.47492	15.0505	1.57685	0.460545	49.7076	3.3461	35.7988	4.25692	0.416788	0.358322	2.12271	235.645	0.373219	0.00909055	0.0184652	0.00757105	0.00723138
SIMD 674	MPS type II	M	10	IDS	Neurological MPS II, on ERT	0.101104	0.00143262	0.0186069	0.00968683	0.0200242	0.00106161	0.000809447	1.12572	0.122609	0.240101	0.0930427	0.0454734	14.9231	29.6692	2.01234	0.192208	0.0476798	5.19462	0.144017	1.41609	0.39948	0.0714476	6.19857	5.41496	4.36264	0.528413	7.39767	1.08356	11.299	0.980066	0.524827	34.9001	1.70114	23.4109	2.52173	0.514297	0.293552	2.18798	157.389	0.336836	0.0119953	0.0154054	0.0155448	0.0151984
SIMD 709	MPS type II	M	14	IDS	Neurological MPS II, on ERT	0.208028	0.00119255	0.0311165	0.00886623	0.0148934	0.00155562	0.00164845	0.810359	0.140675	0.201035	0	0.0488237	22.1823	37.3783	2.10684	0.179843	0.0799189	6.16704	0.439505	1.64158	0.8604	0.189273	11.601	6.42642	4.58384	0.762899	10.4699	1.41407	18.6514	1.22379	0.586574	48.2791	3.43168	36.2757	3.73599	0.588479	0.643092	3.53196	223.431	0.333383	0.0113536	0.0109721	0.00560119	0.00525077
SIMD 1127	MPS type III	M	8	NAGLU	ND	0.072619	0.00109216	0.0643003	0.00578095	0.0125414	0.000233513	0.000819532	0.801214	0.100577	0.14395	0.0529703	0.0462712	21.0899	39.4324	2.24867	0.141628	0.100249	6.60349	0.291962	2.03942	0.687382	0.195611	11.7542	8.56362	5.38026	1.07644	13.3583	1.83135	15.4744	1.61243	0.559677	51.6176	4.22198	46.0335	4.01986	0.507774	0.62598	3.20985	242.678	0.356379	0.0116515	0.0252685	0.0155023	0.0152711
SIMD 1130	MPS type III	M	4	NAGLU	ND	0.0205692	0.000784808	0.0202076	0.00582024	0.0154708	0.000649488	0.0024682	0.843769	0.110792	0.168337	0.106318	0.0465771	12.9565	31.6961	2.11327	0.364077	0.158966	6.47443	0.201629	1.69149	0.554411	0.145541	9.73473	7.24979	4.30899	0.851582	9.68429	1.38515	9.85742	1.46764	0.789131	38.2286	2.37717	28.6285	2.92248	0.457013	0.65633	3.9204	178.876	0.332891	0.00742112	0.0125084	0.013709	0.0125832
SIMD 816	MPS type III	M	11	SGSH	ND	0.0964109	0.00133109	0.054081	0.00721662	0.0125716	0.00154946	0.00162792	1.88706	0.154623	0.489987	0.161445	0.043656	12.1046	28.0422	1.52758	0.182812	0.138424	4.47633	0.168681	1.33078	0.558496	0.0555152	5.15699	4.42483	2.96317	0.731271	5.76955	0.636987	9.96661	0.638834	0.54404	36.4229	2.4567	21.7406	2.78064	0.430937	0.445935	1.32986	145.025	0.370009	0.0122883	0.028915	0.0160795	0.0147424
SIMD 966	MPS type III	M	10	NAGLU	ND	0.0659655	0.0016238	0.0440698	0.0134681	0.0876376	0.0241995	0.00242344	3.10743	0.353742	1.80211	0.180741	0.0694602	3.69903	24.8961	1.18401	0.244293	0.0709866	5.1746	0.0669126	0.98719	0.109981	0.0494327	3.39192	4.02666	2.50263	0.194592	6.40877	0.462264	7.21535	0.429869	0.301907	28.2389	1.81416	21.7389	2.29289	0.423508	0.327283	1.20134	117.454	0.0949507	0.00315421	0.00552989	0.00481768	0.00462967
SIMD 1046_1109	MPS type IVA	F	13	GALNS	ERT	0.123985	0.000918364	0.0151565	0.00837872	0.0253916	0.000514587	0.00214233	0.628336	0.151871	0.163679	0.0760953	0.0708519	34.0944	37.5599	3.38175	0.313931	0.0744836	7.75427	0.216503	2.35417	0.697972	0.210627	10.9088	7.5219	5.68875	0.697113	10.9516	1.66451	17.1392	1.85427	0.730071	56.221	2.73929	35.5407	4.8552	0.588145	0.89417	4.12816	248.781	0.458239	0.0154681	0.0341281	0.0155866	0.0141357
SIMD 1047	MPS type IVA	F	3	GALNS	ERT	0.0823887	0.00105963	0.0111268	0.00436985	0.00668432	0.000968272	0.000229141	0.65303	0.0728778	0.0836167	0.145224	0.0997042	23.665	48.2134	2.2355	0.0906212	0.0350632	6.00628	0.215517	1.8692	0.67118	0.121535	13.3991	8.53097	5.98952	1.03615	14.4107	2.09599	13.9112	1.75627	0.445378	64.9738	3.96003	47.7899	6.34243	0.355948	0.496228	2.23738	270.854	0.452227	0.00902183	0.00975973	0.00827146	0.0079619
SIMD 1136	MPS type IVA	M	3	GALNS	ERT	0.0588046	0.000414668	0.0183857	0.0248961	0.0194876	0.000423596	0.00144715	2.01273	0.141896	0.498582	0.0728728	0.0434308	11.6609	24.3145	1.42094	0.182883	0.170998	4.46907	0.26589	1.0429	0.618091	0.0988643	7.27572	8.44912	4.95934	0.580888	9.92002	0.985202	5.43098	0.563354	0.372438	25.5218	1.99546	22.6144	2.10209	0.575228	0.664684	2.90932	139.165	0.198923	0.00607944	0.0120599	0.00700798	0.00700798
SIMD 1196	MPS type IVA	M	3	GALNS	ND	0.117804	0.000665264	0.0147005	0.0208071	0.0204654	0.00174943	0.00245927	1.06047	0.161637	0.288385	0.0463337	0.0365095	10.5343	24.0534	1.5254	0.140987	0.0827617	4.872	0.123163	1.01354	0.296997	0.0358467	5.21161	6.43096	3.79303	0.380437	9.57351	0.704738	5.10136	0.460808	0.37623	25.0129	2.42838	26.4636	1.58109	0.549844	0.559603	2.39817	133.705	0.391159	0.008381	0.015001	0.0155574	0.015421
SIMD 1276	MPS type IVA	F	13	GALNS	ND	0.0804564	0.000456714	0.0125234	0.00581035	0.00942724	0.00093166	0.00144379	0.664617	0.0891496	0.0992917	0.111257	0.0878875	32.3406	39.2226	2.37049	0.076768	0.0161595	6.13501	0.299019	1.78088	0.582071	0.0520616	10.765	6.31605	5.15479	0.681893	10.6984	1.47245	17.0846	1.61095	0.389821	49.6325	3.55107	35.4194	4.12798	0.35151	0.223666	1.48378	231.84	0.358981	0.00964096	0.01237	0.0069043	0.00669651
SIMD 278	MPS type IVA	M	11	GALNS	ERT	0.0979376	0.000370018	0.0148299	0.00400923	0.0100566	0.00120118	0.00295656	0.898046	0.10173	0.159965	0.0692777	0.0618548	27.3013	33.9065	2.68209	0.0828234	0.0249349	6.43524	0.222837	1.89335	0.534543	0.134212	8.3839	6.28786	4.67432	0.710477	11.2922	1.13073	14.094	1.47163	0.307796	44.4181	4.01209	37.7959	4.6054	0.350428	0.155843	1.46745	214.376	0.244153	0.00785472	0.00955853	0.00294135	0.00294135
SIMD 714	MPS type IVA	M	3	GALNS	MPS IVa, Morquio, on Vimizim	0.0677857	0.00289498	0.0269997	0.0227209	0.123383	0.0338993	0.000744738	2.22343	0.409906	1.59061	0.121268	0.0622147	3.54368	24.4107	1.39155	0.212375	0.0925469	5.27749	0.0729309	0.971458	0.129209	0.0188485	4.87833	5.31928	2.37086	0.247865	8.23859	0.66452	4.74906	0.375614	0.263547	21.9173	2.00906	23.4828	1.42322	0.659808	0.731969	1.59719	115.05	0.0956442	0.00609089	0.0115542	0.00654533	0.0064902
SIMD 745	MPS type IVA	M	13	GALNS	MPS IVa, Morquio, on ELOSULFASE Alpha	0.104974	0.000855191	0.0223935	0.00484654	0.0188742	0.00101593	0.000595857	0.564881	0.13918	0.137542	0.118574	0.0795749	21.1168	38.9516	2.21992	0.193905	0.0819005	6.12437	0.178944	1.44335	0.43719	0.161722	9.26208	5.91883	4.45943	0.584592	10.3993	1.43345	13.2082	1.03585	0.681449	48.5316	2.52164	36.3329	3.82895	0.597021	0.7329	3.17326	213.611	0.482085	0.00943471	0.0130022	0.0101257	0.00984046
SIMD 763	MPS type IVA	M	6	GALNS	MPS IV Morquio prediagnosed	0.0792198	0.000802958	0.0167832	0.00771581	0.0208102	0.00140631	0.00114797	0.68329	0.154039	0.176425	0.134744	0.0578942	19.7776	40.0619	2.20201	0.231707	0.0951404	6.68646	0.191469	1.97196	0.477147	0.0620467	10.4386	7.07949	4.70322	0.65373	10.4313	1.55985	10.9272	0.917354	0.724919	43.9885	2.28031	31.9058	2.99391	0.537615	0.945173	3.38925	205.234	0.405258	0.00626268	0.0107388	0.010187	0.00994478
SIMD 849	MPS type IVA	M	13	GALNS	ERT	0.211667	0.00135323	0.0166551	0.0111351	0.0143601	0.000264212	0.00126816	0.679056	0.143951	0.16634	0.0854118	0.0713166	23.5339	34.945	2.10672	0.188294	0.072143	5.84265	0.186146	1.69417	0.634617	0.206676	7.39448	6.68881	4.40456	0.673393	9.01388	1.18716	12.6772	1.47618	0.627932	45.921	2.43902	29.2737	3.28324	0.504445	0.457054	3.4621	198.894	0.446379	0.0085633	0.0150835	0.0119119	0.0116168
SIMD 851	MPS type IVA	M	12	GALNS	ERT	0.0723104	0.00125507	0.0268611	0.0218974	0.0419505	0.000900082	0.000726388	0.619738	0.252826	0.311271	0.241949	0.0780317	22.9943	34.2423	2.12481	0.370004	0.163211	6.02014	0.467368	1.96559	0.860421	0.114088	10.0694	10.2998	6.96145	0.827677	14.2218	1.73795	12.6715	1.05497	0.574197	49.1306	1.59457	34.2819	4.34569	0.658613	0.930972	3.67165	222.355	0.134088	0.0140051	0.0584969	0.0331381	0.030586
SIMD 1278	MPS Type VI	M	9	ARSB	ND	0.12636	0.00114893	0.020783	0.0105351	0.0205554	0.00177153	0.000539896	0.729482	0.15584	0.199243	0.120381	0.066678	26.3445	42.2292	2.31643	0.244199	0.123427	6.61646	0.380661	1.95993	0.984184	0.157508	12.6306	9.75371	6.2083	1.0325	14.7519	1.99566	14.5964	1.44469	0.773793	59.458	2.72146	41.7462	4.99439	0.886888	1.29109	4.00322	259.645	0.472871	0.00895956	0.0270688	0.0238616	0.0220727
SIMD 713	MPS Type VI	F	1	ARSB	ERT	0.0763267	0.00142518	0.0202462	0.00870421	0.0254702	0.000744296	0.000393102	0.755406	0.183747	0.224761	0.123723	0.0564986	30.8054	49.6937	2.6127	0.226745	0.0644665	6.97282	0.208632	2.16381	0.565616	0.0858029	12.7293	8.85686	6.3461	0.838864	14.5568	2.0553	15.3397	0.978216	0.860762	58.3489	2.49158	37.9575	4.57742	0.764011	1.16436	4.86552	266.131	0.562431	0.00825181	0.0105904	0.0130278	0.0126379
SIMD 789	MPS Type VI	F	10	ARSB	ERT	0.105606	0.00145235	0.0206644	0.00652151	0.0241315	0.00152757	0.000126797	0.95663	0.180935	0.300573	0.163063	0.0851532	30.9402	43.2851	2.61798	0.226874	0.113669	7.07839	0.317503	2.03815	0.869363	0.0799692	11.5517	7.61909	5.76649	0.851374	11.6362	1.8416	15.2949	0.84161	0.835157	57.1421	2.2002	35.7938	4.75414	0.750901	1.59554	4.25391	250.296	0.574032	0.013532	0.0138565	0.011935	0.011581
SIMD 1001	NPC	F	13	ND	On miglustat long-term	0.0867069	0.000644366	0.016167	0.00902865	0.0270704	0.00910729	0.00858988	2.27182	0.239887	0.911467	0.206419	0.149257	41.7834	52.8945	2.9992	0.419952	0.2801	7.95636	0.700274	2.23557	1.40227	0.150445	17.5589	13.721	8.42871	1.50034	20.8863	2.63934	22.5439	2.38643	0.996215	86.4335	2.63495	42.9199	7.62309	0.66872	0.98045	4.86834	347.612	0.361912	0.0101004	0.0200324	0.0103968	0.0102118
SIMD 1003	NPC	F	9	ND	On miglustat long-term	0.172273	0.000855837	0.012806	0.00673166	0.0100345	0.0100929	0.00129457	4.11927	0.144877	1.02644	0.0526202	0.216677	21.0349	34.5267	1.99508	0.102493	0.0486934	6.23541	0.308924	1.40423	0.659258	0.0809668	10.2019	6.453	3.74001	0.826503	10.192	1.51261	11.8408	1.57302	0.33523	46.9205	3.69232	35.3451	3.44438	0.297438	0.203588	1.34568	204.321	0.590254	0.00701258	0.00582102	0.00390399	0.00356338
SIMD 1184	NPC	M	2	ND	ND	0.0463727	0.000446725	0.0214137	0.00564861	0.0136488	0.00653516	0.00413464	3.70273	0.161983	1.01369	0.108756	0.0984425	11.7468	28.9876	1.66374	0.270419	0.0884582	5.47028	0.193303	1.09004	0.597715	0.188944	8.59364	5.79301	3.64191	0.701971	9.99311	1.3207	11.1558	1.25646	0.463331	40.0057	2.39956	29.9312	3.12224	0.415076	0.345581	2.89796	172.335	0.498479	0.00671133	0.016504	0.0118017	0.0111373
SIMD 804	NPC	F	7	ND	ND	0.103737	0.0016363	0.0146494	0.0120168	0.0243908	0.00960321	0.00274481	1.89571	0.219471	0.709327	0.0952026	0.100922	11.1835	23.5955	1.78901	0.276436	0.0825557	5.01109	0.247237	1.36229	0.515631	0.0992696	6.93514	5.34797	3.5554	0.54362	8.3891	1.00354	8.89303	0.789765	0.365181	31.2028	2.10425	23.4188	2.24654	0.450886	0.31793	1.95318	141.68	0.226066	0.0140127	0.0185816	0.0092209	0.00893754
SIMD 856	NPC	F	12	ND	On miglustat long-term	0.0770074	0.000752234	0.0192192	0.0112149	0.032757	0.0111278	0.00486222	2.26126	0.321657	1.25462	0.0704394	0.109077	21.2922	37.6902	2.67481	0.295181	0.115128	6.67001	0.240527	1.81989	0.577396	0.0663821	10.3338	7.15232	4.29833	0.760253	11.2256	1.54787	11.9875	1.04061	0.645686	49.1735	3.39265	38.5488	4.02253	0.61795	0.697162	2.5912	219.477	0.4286	0.00944168	0.0231492	0.0150301	0.0146434
SIMD 323	Pompe	M	7	ND	ND	0.0591334	0.00102015	0.0295135	0.0267965	0.130885	0.0342969	0.00239952	3.07923	0.331054	1.74414	0.051632	0.0703713	7.5511	24.8565	2.13834	0.300248	0.116513	6.06834	0.13523	1.57796	0.377137	0.12462	7.58152	7.68932	4.43307	0.594236	10.3408	1.13873	9.16733	1.36233	0.373079	30.0456	2.36422	27.489	2.21846	0.462612	0.968416	2.87058	152.345	0.0482668	0.00343436	0.00731752	0.00268532	0.00244002
SIMD 759	Pompe	M	2	ND	ND	0.0904788	0.00119334	0.0201725	0.0104325	0.0167618	0.000259449	0.00033872	0.43784	0.156638	0.119259	0.206474	0.0542813	14.5615	33.1538	1.69448	0.209103	0.0845524	4.86961	0.113902	1.31091	0.389371	0.0590504	7.16561	6.90838	4.4891	0.434112	8.02058	1.15858	10.0558	0.736614	0.6442	47.994	1.71686	27.3679	3.83193	0.561125	0.578686	2.62356	180.733	0.537754	0.00677606	0.00606064	0.0119859	0.0119859
SIMD 1009	Scheie	M	6	IDUA	ND	0.195303	0.000737544	0.0310939	0.00514376	0.0091153	0.00124344	0.00132254	1.3924	0.0908043	0.222843	0.183745	0.138805	21.1281	35.2689	1.95264	0.0809779	0.0504004	5.95132	0.583636	1.61116	1.061	0.144983	9.60301	8.45999	5.59511	0.842195	13.8074	1.33012	10.9137	1.26696	0.366812	45.3697	3.40005	41.8036	3.42583	0.359928	0.341381	1.9935	216.712	0.551196	0.0158476	0.0127832	0.0144858	0.0142627
SIMD 1010	Scheie	F	12	IDUA	ERT	0.14177	0.00121754	0.0187678	0.0074573	0.0123793	7.31747e-05	0.000983686	0.901579	0.0985235	0.160922	0.157116	0.0909768	30.4988	35.5302	2.4777	0.134273	0.0596011	6.67764	0.366722	1.89444	0.794504	0.103442	10.3914	7.81782	5.87689	0.76755	13.0629	1.30416	12.7584	1.28513	0.501318	50.6215	4.19977	43.0193	4.73243	0.533581	0.427452	2.7258	238.563	0.445104	0.00829072	0.019966	0.00925252	0.00874987
[truncated: 57 more columns]

## Sheet: Sheet1
Hurler 1
Hurler 2
Hurler 3
Hurler 4
Hurler 5
Hurler 6
Hurler 7
Hurler 8
Hurler 9
Hurler 10
Hurler 11
Hurler 12
Hurler 13
Hurler 14
Hurler 15
Hurler 16
Hurler 17
Hurler 18
Hurler 19							MPS type IVA 1
Hurler 20							MPS type IVA 2
							MPS type IVA 3
							MPS type IVA 4
							MPS type IVA 5
							MPS type IVA 6
							MPS type IVA 7
							MPS type IVA 8
							MPS type IVA 9
							MPS type IVA 10
							MPS type IVA 11
